# Supplementary material for: The Intrinsic Radius as a Key Parameter in the Generalized Born Model to Adjust Protein-Protein Electrostatic Interaction
Source: Int J Mol Sci. 2023 Feb 28;24(5):4700. doi: 10.3390/ijms24054700 (PMC10003186; doi:10.3390/ijms24054700)
Supplement: Supplementary file 1 [file ijms-24-04700-s001.zip]

Archive with 1 entries (1 files):
- ijms-2179156-supplementary.pdf
